# Supplementary material for: The fru gene specifies male cooperative behaviors in honeybee colonies
Source: Nat Commun. 2025 Dec 22;16:11203. doi: 10.1038/s41467-025-67392-2 (PMC12722765; doi:10.1038/s41467-025-67392-2)
Supplement: Supplementary file 3 — Supplementary Movies 1-31 [file 41467_2025_67392_MOESM3_ESM.zip]

Archive with 31 entries (31 files):
- SupplementaryMovie14.avi
- SupplementaryMovie15.avi
- SupplementaryMovie16.avi
- SupplementaryMovie17.avi
- SupplementaryMovie18.avi
- SupplementaryMovie19.avi
- SupplementaryMovie20.avi
- SupplementaryMovie21.avi
- SupplementaryMovie22.avi
- SupplementaryMovie23.avi
- SupplementaryMovie24.avi
- SupplementaryMovie25.avi
- SupplementaryMovie26.avi
- SupplementaryMovie27.avi
- SupplementaryMovie28.avi
- SupplementaryMovie29.avi
- SupplementaryMovie30.avi
- SupplementaryMovie31.avi
- SupplementaryMovie1.avi
- SupplementaryMovie2.avi
- SupplementaryMovie3.avi
- SupplementaryMovie4.avi
- SupplementaryMovie5.avi
- SupplementaryMovie6.avi
- SupplementaryMovie7.avi
- SupplementaryMovie8.avi
- SupplementaryMovie9.avi
- SupplementaryMovie10.avi
- SupplementaryMovie11.avi
- SupplementaryMovie12.avi
- SupplementaryMovie13.avi
