# Supplementary material for: The fru gene specifies male cooperative behaviors in honeybee colonies
Source: Nat Commun. 2025 Dec 22;16:11203. doi: 10.1038/s41467-025-67392-2 (PMC12722765; doi:10.1038/s41467-025-67392-2)
Supplement: Supplementary file 6 — Source data [file 41467_2025_67392_MOESM6_ESM.zip]

Archive with 2 entries (2 files):
- Source Data file Gel.pdf
- Source Data_2.xlsx
