# Supplementary material for: The fru gene specifies male cooperative behaviors in honeybee colonies
Source: Nat Commun. 2025 Dec 22;16:11203. doi: 10.1038/s41467-025-67392-2 (PMC12722765; doi:10.1038/s41467-025-67392-2)
Supplement: Supplementary file 6 — Source data [file 41467_2025_67392_MOESM6_ESM.zip › Source Data_2.xlsx]

## Sheet: Fig. 2 d
Figure 2 d: Highly spatially restricted expression of the FruM protein in the nervous system. Number of FruM-expressing cells in the adult male midbrain.
COLUMN	DESCRIPTION
# of FruM expressing cells	Number of FruM protein expressing cells in the adult male brain.
			# of FruM expressing cells
			1943
			1632
			1981
			1814
			2132
			1814
			2782
			1799
			2306
			1601
			1684
			1602
		Quartiles 1	1671
		Median	1814
		Quartiles 3	2018.75

## Sheet: Fig. 3 b
Figure 3 b: Projection patterns of FruM-expressing (FruM+) cells in the midbrains of males. FruM-expressing (FruM+) neuronal somata in cluster I and cluster II of frumyrGFP and wt males.
COLUMN	DESCRIPTION
# of FruM expressing cells	Number of FruM expressing cells in the neuronal clusters of adult male brains.
Cluster I	Cells of cluster I.
Cluster II	Cells of cluster II.
frumyrGFP	Males with the myrGFP coding sequence inserted.
wt	Wildtype males.
			# of FruM expressing cells
			Cluster I		Cluster II
			frumyrGFP	wt	frumyrGFP	wt
			69	74	21	24
			76	88	24	23
			81	86	25	24
			73	81	26	25
			89	81	22	27
			84		21
		Quartiles 1	73.75	81	21.25	24
		Median	78.5	81	23	24
		Quartiles 3	83.25	86	24.75	25

## Sheet: Fig. 3 c
Figure 3 c: Projection patterns of FruM-expressing (FruM+) cells in the midbrains of males. Proportion of FruM cells expressing myrGFP protein in the somata of the two cell clusters.
COLUMN	DESCRIPTION
% FruM cells expressing myrGFP	Proportion of FruM cells expressing myrGFP protein in the somata of the specific cell cluster.
Cluster I	Cells of Cluster I.
Cluster II	Cells of Cluster II.
			% FruM cells expressing myrGFP
			Cluster I	Cluster II
			100	86
			100	100
			100	100
			100	100
			100	100
			100	92
		Quartiles 1	100	94
		Median	100	100
		Quartiles 3	100	100

## Sheet: Fig. 5 b
Figure 5 b: FruM protein activity is required for social feeding behaviors in the colony. Rates of begging and trophallaxis behaviors.
COLUMN	DESCRIPTION
Begging behavior per min	Rates of the approaching behavior toward worker bees as displayed by the different males within a period of one minute.
Trophallaxis behavior per min	Rates of the approaching behavior toward male bees as displayed by the different males within a period of one minute.
fruP1-	Males without the male-specific P1 transcript.
wt	Wildtype males.
			Begging behavior per min			Trophallaxis behavior per min
			fruP1-	wt		fruP1-	wt
			0	0.157791		0	0
			0.238964	0.611985		0	0.0679309
			0.32057	1.14736		0	0.0697067
			0.43544	1.25531		0	0.156914
			0.544063	1.26667		0	0.237232
			0.677249	1.34245		0	0.240803
			0.733333	1.39413		0.0828157	0.257051
			0.792793	1.58155		0.094451	0.266667
			0.82723	1.73175		0.106857	0.305603
			0.841121	1.83414		0.136016	0.305992
			1.04651	1.87759		0.139535	0.333333
			1.21156	1.88504		0.2	0.333333
			1.32505	1.92642		0.207792	0.338505
			1.52381	1.93333		0.216216	0.372902
			1.53355	2.03103		0.220285	0.4
			1.6	2.06068		0.266667	0.404949
			1.66667	2.2		0.333333	0.441786
			1.77903	2.29366		0.348533	0.480824
			1.93437	2.6		0.423579	0.556038
			2.73908	3.13333		0.552677	0.666667
		Quartiles 1	0.643952	1.3235		0	0.23991
		Median	0.943817	1.85586		0.137775	0.319663
		Quartiles 3	1.55016	2.03844		0.23188	0.401237

## Sheet: Fig. 5 c
Figure 5 c: FruM protein activity is required for social feeding behaviors in the colony. Duration of trophallaxis behavior.
COLUMN	DESCRIPTION
Duration of trophallaxis behavior [sec]	Duration of trophallaxis behavior in seconds as displayed by the different males.
fruP1-	Males without the male-specific P1 transcript.
wt	Wildtype males.
			Duration of trophallaxis behavior [sec]
			fruP1-	wt
			6.5	16.625
			7.5	25.25
			13.25	26.8889
			16.6875	27.7
			19.9375	30
			20.6	30.8438
			27.5	32
			30.625	34.5
			31.25	36.8125
			32.5	37.3
			32.625	37.5
			33.25	38.35
			37.8333	40.1429
			43.625	41.5
			58.75	44.75
				53.6667
				60.5
				78
				89
		Quartiles 1	18.3125	30.4219
		Median	30.625	37.3
		Quartiles 3	32.9375	43.125

## Sheet: fig. 5 d
Figure 5 d: FruM protein activity is required for social feeding behaviors in the colony. Rates of approaching behavior toward worker bees and toward males.
COLUMN	DESCRIPTION
Contacts to worker bees per min	Rate of the approaching behavior toward worker bees as displayed by the different males within a period of one minute.
Contacts to male bees per min	Rate of the approaching behavior toward male bees as displayed by the different males within a period of one minute.
fruP1-	Males without the male-specific P1 transcript.
wt	Wildtype males.
			Contacts to worker bees per min			Contacts to male bees per min
			fruP1-	wt		fruP1-	wt
			0	0		0	0
			0	0		0	0
			0	0		0	0
			0	0		0	0
			0	0.0666667		0	0.0686892
			0	0.135862		0	0.101997
			0	0.156914		0	0.133333
			0	0.266667		0	0.133333
			0	0.305603		0	0.13901
			0	0.342735		0	0.2
			0	0.372902		0	0.202475
			0	0.401338		0	0.203735
			0.0666667	0.441786		0.0680079	0.20912
			0.0680079	0.466667		0.0697067	0.223741
			0.110142	0.473907		0.0846561	0.235371
			0.206807	0.487947		0.140187	0.237232
			0.248447	0.533333		0.2	0.240803
			0.278827	0.549513		0.290293	0.541608
			0.338624	0.742407		0.333333	0.8
			1.06667	1.2		0.57971	2.42982
		Quartiles 1	0	0.118563		0	0.0936704
		Median	0	0.357819		0	0.201237
		Quartiles 3	0.134309	0.477417		0.0985388	0.235836

## Sheet: Fig. 5 e
Figure 5 e: FruM protein activity is required for social feeding behaviors in the colony. Rate of self-cleaning behavior.
COLUMN	DESCRIPTION
Self cleaning behavior per min	Rate of self-cleaning behavior as displayed by the different males within a period of one minute.
fruP1-	Males without the male-specific P1 transcript.
wt	Wildtype males.
			Self-cleaning behavior per min
			fruP1-	wt
			0.27907	0.269966
			0.432432	0.278019
			0.472255	0.331339
			0.552677	0.333333
			0.560748	0.338505
			0.593011	0.395387
			0.660854	0.412135
			0.666667	0.466667
			0.692641	0.466667
			0.716893	0.6
			0.723826	0.611378
			0.745342	0.766773
			0.872439	0.81598
			0.943453	0.856837
			0.952111	0.933333
			0.96171	0.946746
			0.975893	0.963211
			1	0.969546
			1.26667	1.41223
			1.43915	1.52801
		Quartiles 1	0.584945	0.381167
		Median	0.72036	0.605689
		Quartiles 3	0.954511	0.936686

## Sheet: Fig. 5 f
Figure 5 f: FruM protein activity is required for social feeding behaviors in the colony. Proportion of time spent resting.
COLUMN	DESCRIPTION
Resting time [%]	Proportion of time spent in performing resting behavior as displayed by the different males.
fruP1-	Males without the male-specific P1 transcript.
wt	Wildtype males.
			Resting time [%]
			fruP1-	wt
			0	0
			0	0
			0	0
			1.97222	0
			3.5	0
			3.75	1.22222
			4.36111	1.52778
			4.44444	1.86111
			7.5	2.94444
			8.13889	4.08333
			15.9444	4.36111
			16.3056	10.6111
			19.5	15.0278
			21.25	15.6944
			21.3056	16.9444
			29.4167	22.1944
			35.5278	34.5556
			37.6111	34.6389
			39.4722	39.6389
			52.4444	57.75
		Quartiles 1	3.6875	0.916667
		Median	12.0417	4.22222
		Quartiles 3	23.3333	18.2569

## Sheet: Fig. 5 g
Figure 5 g: FruM protein activity is required for social feeding behaviors in the colony. Locomotor behavior.
COLUMN	DESCRIPTION
Walking distance in meter per hour	Walking distance in meter as displayed by the different males within a period of one hour.
fruP1-	Males without the male-specific P1 transcript.
wt	Wildtype males.
			Walking distance in meter per hour
			fruP1-	wt
			0.144	0.072
			0.144	0.216
			0.18	0.216
			0.252	0.252
			0.288	0.288
			0.288	0.288
			0.288	0.288
			0.288	0.324
			0.324	0.36
			0.36	0.36
			0.36	0.396
			0.396	0.396
			0.468	0.432
			0.504	0.432
			0.504	0.432
			0.504	0.468
			0.684	0.468
			0.72	0.504
			0.756	0.576
				0.612
		Quartiles 1	0.288	0.288
		Median	0.36	0.378
		Quartiles 3	0.504	0.441

## Sheet: Fig. 6 a
Figure 6 a: FruM protein activity is required for the control of food store-associated behaviors. Rates of entering different types of cells on the comb: pollen cells, honey cells and empty cells.
COLUMN	DESCRIPTION
Cell type entered	Rates of entering different types of cells on the comb as displayed by the different males.
Pollen	Rate of entering the cells filled with pollen.
Honey	Rates of entering the cells filled with honey.
Empty	Rates of entering the cells that were empty.
fruP1-	Males without the male-specific P1 transcript.
wt	Wildtype males.
			Cell type entered
			Pollen			Honey			Empty
			fruP1-	wt		fruP1-	wt		fruP1-	wt
			0	0		0	0		0	0.815171
			0	0		0	0		0	0
			0	0		0	0		0	0
			0	0		0	0		0	0
			0	0		0	0		0	0
			0.0828157	0		0	0		0	0
			0.094451	0		0	0		0	0
			0.138528	0		0.0666667	0		0	0
			0.169432	0		0	0		0	0
			0.27907	0		0	0		0	0
			0.310211	0		0	0		0.0666667	0.0666667
			0.348533	0		0	0		0.0697067	0.067701
			0.4	0		0	0		0.0793126	0.0695048
			0.65316	0		0	0		0.0828157	0.0745805
			0.666667	0		0	0		0.0846561	0.078457
			0.733333	0		0	0		0.133333	0.110446
			0.96171	0		0	0		0.204024	0.133333
			1.01587	0		0	0		0.280374	0.133333
			1.03106	0.0679309		0	0		0.290293	0.171367
			3.02703	0.133333		0	0		0.8	0.203735
		Quartiles 1	0.0621118	0		0	0		0	0
		Median	0.29464	0		0	0		0.0333333	0.0671838
		Quartiles 3	0.683333	0		0	0		0.0968254	0.116168

[truncated: 14 more sheets: Fig. 6 b, Fig. 6 c, Fig. 6 d, Fig. 7  a, Fig. 7 b, Fig. 7 c, Fig. 7 d, Fig. 7 e, Fig. 8 c, Fig. 8 d, Fig. 8 e, Sup. Fig. 9 , Sup. Fig 10 & Fig. 11, Sup. Fig. 12]
